# Supplementary material for: Systemic Lupus Erythematosus Patients with DNASE1L3·Deficiency Have a Distinctive and Specific Genic Circular DNA Profile in Plasma
Source: Cells. 2023 Mar 31;12(7):1061. doi: 10.3390/cells12071061 (PMC10093232; doi:10.3390/cells12071061)
Supplement: Supplementary file 1 [file cells-12-01061-s001.zip]

Archive with 1 entries (1 files):
- cells-2259055-supplementary.pdf
